# Supplementary material for: Exploring Meal Provision and Mealtime Challenges for Aged Care Residents Consuming Texture-Modified Diets: A Mixed Methods Study
Source: Geriatrics (Basel). 2022 Jun 15;7(3):67. doi: 10.3390/geriatrics7030067 (PMC9222299; doi:10.3390/geriatrics7030067)
Supplement: Supplementary file 1 [file geriatrics-07-00067-s001.zip]

Archive with 2 entries (2 files):
- Supplementary File S1 - menu audit tool.pdf
- Supplementary File S2 - mealtime observation form.pdf
